# Supplementary material for: An Integrated Electrochemical System for Synergistic Cathodic Nitrate Reduction and Anodic Sulfite Oxidation
Source: Molecules. 2023 Jun 9;28(12):4666. doi: 10.3390/molecules28124666 (PMC10302429; doi:10.3390/molecules28124666)
Supplement: Supplementary file 1 [file molecules-28-04666-s001.zip]

Archive with 1 entries (1 files):
- molecules-2428655-supplementary.pdf
